# Supplementary material for: Historical perspective of code clone refactorings in evolving software
Source: PLoS One. 2022 Dec 1;17(12):e0277216. doi: 10.1371/journal.pone.0277216 (PMC9714808; doi:10.1371/journal.pone.0277216)
Supplement: S1 Text — (TXT) [file pone.0277216.s002.txt]

https://github.com/j-kanwal/CRefEvol 
